# Supplementary material for: Resveratrol ameliorates iron overload induced liver fibrosis in mice by regulating iron homeostasis
Source: PeerJ. 2022 Jun 8;10:e13592. doi: 10.7717/peerj.13592 (PMC9188311; doi:10.7717/peerj.13592)
Supplement: Supplemental Information 1 [file peerj-10-13592-s001.zip]

Archive with 53 entries (49 files):
- Raw data/
- Raw data/Fig.1 raw data.xls
- Raw data/Fig.10/
- Raw data/Fig.10/DMT1  (2).jpg
- Raw data/Fig.10/DMT1  (3ú⌐.jpg
- Raw data/Fig.10/DMT1  ú¿1ú⌐.jpg
- Raw data/Fig.10/FPN-1  ú¿1ú⌐.jpg
- Raw data/Fig.10/FPN-1  ú¿2ú⌐.jpg
- Raw data/Fig.10/FPN-1  ú¿3ú⌐.jpg
- Raw data/Fig.10/Fig.10 raw data.xls
- Raw data/Fig.10/Ft  (1).jpg
- Raw data/Fig.10/Ft  (2).jpg
- Raw data/Fig.10/Ft  (3).jpg
- Raw data/Fig.10/Hepcidin 1.jpg
- Raw data/Fig.10/Hepcidin 2.jpg
- Raw data/Fig.10/Hepcidin 3.jpg
- Raw data/Fig.10/TFR2  ú¿1ú⌐.jpg
- Raw data/Fig.10/TFR2  ú¿2ú⌐.jpg
- Raw data/Fig.10/TFR2  ú¿3ú⌐.jpg
- Raw data/Fig.10/a┬-actin  ú¿1ú⌐.jpg
- Raw data/Fig.10/a┬-actin  ú¿2ú⌐.jpg
- Raw data/Fig.10/a┬-actin  ú¿3ú⌐.jpg
- Raw data/Fig.10/a┬-actin 1.jpg
- Raw data/Fig.10/a┬-actin 2.jpg
- Raw data/Fig.10/a┬-actin 3.jpg
- Raw data/Fig.4 raw data.xls
- Raw data/Fig.5 raw data.xls
- Raw data/Fig.6 raw data.xls
- Raw data/Fig.7/
- Raw data/Fig.7/Caspase3 ú¿1ú⌐.jpg
- Raw data/Fig.7/Caspase3 ú¿2ú⌐.jpg
- Raw data/Fig.7/Caspase3 ú¿3ú⌐.jpg
- Raw data/Fig.7/Fig.7 raw data.xls
- Raw data/Fig.7/bax ú¿1ú⌐.jpg
- Raw data/Fig.7/bax ú¿2ú⌐.jpg
- Raw data/Fig.7/bax ú¿3ú⌐.jpg
- Raw data/Fig.7/bcl2  ú¿1ú⌐.jpg
- Raw data/Fig.7/bcl2  ú¿2ú⌐.jpg
- Raw data/Fig.7/bcl2  ú¿3ú⌐.jpg
- Raw data/Fig.7/a┬-actin  ú¿1ú⌐.jpg
- Raw data/Fig.7/a┬-actin  ú¿2ú⌐.jpg
- Raw data/Fig.7/a┬-actin  ú¿3ú⌐.jpg
- Raw data/Fig.9/
- Raw data/Fig.9/Col-I  (1).jpg
- Raw data/Fig.9/Col-I  (2).jpg
- Raw data/Fig.9/Col-I  (3).jpg
- Raw data/Fig.9/Fig.9 raw data.xls
- Raw data/Fig.9/a┴-SMA  ú¿1ú⌐.jpg
- Raw data/Fig.9/a┴-SMA  ú¿2ú⌐.jpg
- Raw data/Fig.9/a┴-SMA  ú¿3ú⌐.jpg
- Raw data/Fig.9/a┬-actin  ú¿1ú⌐.jpg
- Raw data/Fig.9/a┬-actin  ú¿2ú⌐.jpg
- Raw data/Fig.9/a┬-actin  ú¿3ú⌐.jpg
