# Supplementary material for: Resveratrol ameliorates iron overload induced liver fibrosis in mice by regulating iron homeostasis
Source: PeerJ. 2022 Jun 8;10:e13592. doi: 10.7717/peerj.13592 (PMC9188311; doi:10.7717/peerj.13592)
Supplement: Supplemental Information 1 [file peerj-10-13592-s001.zip › Raw data/Fig.1 raw data.xls]

## Sheet: Liver  coefficients
Liver coefficients (%)
	Control	Iron overload	L-RES	M-RES	H-RES	DFO
	4.5561	8.28065	7.04722	5.84103	5.10526	6.90263
	4.51111	8.91026	7.19512	6.5619	4.44	5.075
	4.68	9.34054	7.36829	7.21389	6.64762	6.52857
	4.866	9.40732	6.97297	6.2425	5.78158	6.50256
	4.48	9.5275	7.76667	6.30789	6.64211	6.03333
	4.80444	9.66071	7.8125	7.29189	5.71389	5.12432
	4.79767	8.39062	8.29714	7.20732	5.44286	5.73143
	4.55	8.28065	7.03947	5.81714	5.67027	6.57
	4.58182	8.15806	7.02121	6.32432	5.67949	5.77838
	4.08958	8.4	7.46216	5.68158	5.80294	5.7359

## Sheet: ALT
ALT
(U/L)	Control	Iron overload	L-RES	M-RES	H-RES	DFO
	4.59972	23.851	14.9847	11.709	7.43507	9.76741
	7.43507	21.6353	15.5005	10.247	8.35422	7.66302
	6.31499	22.1854	16.5411	12.4524	9.292	8.58698
	6.98301	21.0878	15.2422	10.9737	9.76741	8.12262
	5.23084	23.2932	16.2799	10.7305	8.12262	9.292
	5.44457	18.3896	13.9621	13.9621	7.66302	8.58698

## Sheet: AST
AST
(U/L)	Control	Iron overload	L-RES	M-RES	H-RES	DFO
	10.2916	19.3413	17.9676	10.6762	10.483	10.1018
	11.6691	20.2014	14.9527	16.163	12.0794	12.71
	12.0794	23.9321	21.0896	12.4977	11.2664	13.8031
	10.6762	24.2652	16.6651	12.71	11.6691	15.1897
	13.1407	19.3413	16.4127	17.7016	10.483	9.17706
	7.94401	27.428	17.4383	12.2876	13.8031	10.8712
