# Supplementary material for: Resveratrol ameliorates iron overload induced liver fibrosis in mice by regulating iron homeostasis
Source: PeerJ. 2022 Jun 8;10:e13592. doi: 10.7717/peerj.13592 (PMC9188311; doi:10.7717/peerj.13592)
Supplement: Supplemental Information 1 [file peerj-10-13592-s001.zip › Raw data/Fig.10/Fig.10 raw data.xls]

## Sheet: hepcidin
	hepcidin
		Control	Iron overload	L-RES	M-RES	H-RES	DFO
		98	332	252	185	161	134
		102	465	306	312	176	150
		95	369	270	186	150	130
	β-actin
		Control	Iron overload	L-RES	M-RES	H-RES	DFO
		386	371	375	388	369	365
		362	382	371	388	374	376
		330	340	342	350	352	349
	hepcidin/β-actin
		Control	Iron overload	L-RES	M-RES	H-RES	DFO
		0.253886	0.894879	0.672	0.476804	0.436314	0.367123
		0.281768	1.21728	0.824798	0.804124	0.470588	0.398936
		0.287879	1.08529	0.789474	0.531429	0.426136	0.372493

## Sheet: Ft
Ft								Ft/β-actin
	Control	Iron overload	L-RES	M-RES	H-RES	DFO			Control	Iron overload	L-RES	M-RES	H-RES	DFO
	123	264	163	144	150	123			0.35549	0.75	0.47384	0.41261	0.46729	0.38318
	143	362	213	159	132	132			0.44272	1.04624	0.64157	0.51125	0.3964	0.38484
	148	388	233	208	156	168			0.46835	1.17933	0.73502	0.66881	0.51316	0.52336

## Sheet: DMT-1
DMT-1								DMT-1/β-actin
	Control	Iron overload	L-RES	M-RES	H-RES	DFO			Control	Iron overload	L-RES	M-RES	H-RES	DFO
	95	413	309	272	165	142			0.27457	1.1733	0.89826	0.77937	0.51402	0.44237
	92	386	236	218	181	103			0.28483	1.11561	0.71084	0.70096	0.54354	0.30029
	64	306	273	267	146	102			0.20253	0.93009	0.8612	0.85852	0.48026	0.31776

## Sheet: TFR-2
TFR-2								TFR-2/β-actin
	Control	Iron overload	L-RES	M-RES	H-RES	DFO			Control	Iron overload	L-RES	M-RES	H-RES	DFO
	80	402	241	203	124	120			0.23121	1.14205	0.70058	0.58166	0.38629	0.37383
	116	406	324	258	176	140			0.35913	1.17341	0.9759	0.82958	0.52853	0.40816
	80	367	294	192	134	157			0.25316	1.1155	0.92744	0.61736	0.44079	0.4891

## Sheet: FPN-1
FPN-1								FPN-1/β-actin
	Control	Iron overload	L-RES	M-RES	H-RES	DFO			Control	Iron overload	L-RES	M-RES	H-RES	DFO
	294	111	176	185	201	223			0.84971	0.31534	0.51163	0.53009	0.62617	0.6947
	286	121	158	164	189	176			0.88545	0.34971	0.4759	0.52733	0.56757	0.51312
	326	102	198	203	208	213			1.03165	0.31003	0.62461	0.65273	0.68421	0.66355

## Sheet: β-actin
β-actin
	Control	Iron overload	L-RES	M-RES	H-RES	DFO
	346	352	344	349	321	321
	323	346	332	311	333	343
	316	329	317	311	304	321
