# Supplementary material for: Resveratrol ameliorates iron overload induced liver fibrosis in mice by regulating iron homeostasis
Source: PeerJ. 2022 Jun 8;10:e13592. doi: 10.7717/peerj.13592 (PMC9188311; doi:10.7717/peerj.13592)
Supplement: Supplemental Information 1 [file peerj-10-13592-s001.zip › Raw data/Fig.4 raw data.xls]

## Sheet: Liver iron
Liver iron
(mg/gprot)	Control	Iron overload	L-RES	M-RES	H-RES	DFO
	13.0533	261.938	174.43	96.1443	54.5629	47.8483
	12.6027	298.862	152.814	109.428	68.6986	59.2602
	10.4743	296.96	171.803	97.9775	73.8945	81.9178
	14.062	285.623	165.237	110.398	62.5965	70.1652
	15.5574	295.678	158.625	102.569	70.3258	65.2683
	12.6581	289.155	170.358	98.6581	59.6359	58.9684

## Sheet: Serum iron
serum iron
(μmol/L)	Control	Iron overload	L-RES	M-RES	H-RES	DFO
	4.71184	17.905	11.3084	6.59658	1.88474	2.82711
	6.59658	18.8474	14.1355	5.65421	5.65421	8.48132
	5.65421	12.2508	21.6745	8.48132	3.76947	9.42368
	5.65421	22.6168	9.42368	11.3084	10.366	11.3084
	2.82711	20.7321	10.366	14.1355	1.88474	2.82711
	3.76947	24.5016	4.71184	17.905	12.2508	3.76947
