# Supplementary material for: Resveratrol ameliorates iron overload induced liver fibrosis in mice by regulating iron homeostasis
Source: PeerJ. 2022 Jun 8;10:e13592. doi: 10.7717/peerj.13592 (PMC9188311; doi:10.7717/peerj.13592)
Supplement: Supplemental Information 1 [file peerj-10-13592-s001.zip › Raw data/Fig.5 raw data.xls]

## Sheet: SOD
Serum SOD								Liver SOD
(U/mL)	Control	Iron overload	L-RES	M-RES	H-RES	DFO		(U/mg prot)	Control	Iron overload	L-RES	M-RES	H-RES	DFO
	202.887	145.155	171.546	199.588	196.289	207.01			346.184	139.466	190.524	217.97	276.223	256.536
	221.856	155.052	183.918	177.32	189.691	209.485			307.603	131.283	168.904	236.509	264.912	249.821
	196.289	168.247	170.722	197.113	203.711	182.268			358.727	105.888	179.907	219.95	273.837	286.617
	225.979	147.629	191.34	181.443	211.134	199.588			293.675	139.95	189.711	253.922	292.032	251.136
	207.01	169.897	169.072	201.237	184.742	188.866			305.482	116.652	194.996	234.051	246.461	276.493
	200.412	145.979	190.515	178.144	216.082	212.784			320.014	129.588	163.086	240.808	264.963	248.353

## Sheet: MDA
Serum MDA								Liver MDA
(nmol/mL)	Control	Iron overload	L-RES	M-RES	H-RES	DFO		(nmol/mg prot)	Control	Iron overload	L-RES	M-RES	H-RES	DFO
	5.45455	13.6364	10.9091	11.8182	8.18182	9.09091			1.64849	11.187	9.05081	5.13769	3.45054	3.585
	6.36364	12.7273	13.6364	10	9.09091	6.36364			1.37221	12.6066	9.08113	4.00167	3.64475	2.497
	9.09091	15.4545	11.8182	10.9091	6.36364	9.09091			3.0965	13.159	9.4926	6.31871	2.68023	2.539
	7.27273	14.5455	8.18182	11.8182	10	8.18182			1.50842	11.731	8.63398	6.11833	2.18672	3.381
	4.54545	16.3636	13.6364	8.18182	6.36364	10			1.29159	12.4815	8.64097	6.06341	2.75202	2.524
	7.27273	15.4545	12.7273	9.09091	8.18182	7.27273			2.408	11.562	8.957	4.958	2.189	2.876

## Sheet: GSH
GSH
(μmol/L)	Control	Iron overload	L-RES	M-RES	H-RES	DFO
	66.25	33.75	38.75	37.5	55	51.25
	63.75	31.25	37.5	47.5	48.75	48.75
	60	28.75	42.5	55	50	55
	68.75	20	33.75	45	61.25	56.25
	58.25	23.75	41.25	42.5	53.75	52.5
	60	21.25	36.25	43.75	51.25	50

## Sheet: GSH-PX
	Liver GSH-PX
	(U/mg prot)	Control	Iron overload	L-RES	M-RES	H-RES	DFO
		869.494	224.715	324.931	429.592	598.103	627.359
		923.568	194.996	283.752	482.407	606.467	596.258
		840.355	168.131	336.543	431.429	676.028	652.564
		940.94	209.031	328.011	508.358	668.744	663.268
		875.075	175.705	351.5	469.545	589.859	575.26
		884.621	215.355	342.592	462.568	685.357	613.358
