# Supplementary material for: Resveratrol ameliorates iron overload induced liver fibrosis in mice by regulating iron homeostasis
Source: PeerJ. 2022 Jun 8;10:e13592. doi: 10.7717/peerj.13592 (PMC9188311; doi:10.7717/peerj.13592)
Supplement: Supplemental Information 1 [file peerj-10-13592-s001.zip › Raw data/Fig.6 raw data.xls]

## Sheet: IL-6
IL-6
(pg/mL)	Control	Iron overload	L-RES	M-RES	H-RES	DFO
	8.01899	103.149	74.9513	61.3978	20.9657	16.7442
	8.04212	108.716	70.8041	36.1156	22.3122	14.8397
	4.1053	97.841	63.6664	42.1395	17.4663	14.7964
	5.35206	110.306	73.0609	45.3183	16.3394	18.1593
	6.55241	103.206	81.5426	55.9588	16.4183	9.42921
	4.9862	114.154	80.8517	34.9387	17.0641	12.3877

## Sheet: TNF-α
TNF-α
(ng/L)	Control	Iron overload	L-RES	M-RES	H-RES	DFO
	46.1315	468.043	421.957	316.7	72.8396	58.8829
	47.6561	529.478	367.301	208.456	77.5584	64.0016
	29.165	500.025	388.556	248.178	114.349	70.9576
	31.1678	508.252	409.21	322.883	101.088	73.9749
	58.4562	518.993	438.939	259.719	81.8632	55.5334
	62.5348	529.403	457.704	348.951	65.8774	57.2156
