# Supplementary material for: Resveratrol ameliorates iron overload induced liver fibrosis in mice by regulating iron homeostasis
Source: PeerJ. 2022 Jun 8;10:e13592. doi: 10.7717/peerj.13592 (PMC9188311; doi:10.7717/peerj.13592)
Supplement: Supplemental Information 1 [file peerj-10-13592-s001.zip › Raw data/Fig.7/Fig.7 raw data.xls]

## Sheet: Bax
Bax								Bax/β-actin
	Control	Iron overload	L-RES	M-RES	H-RES	DFO			Control	Iron overload	L-RES	M-RES	H-RES	DFO
	123	421	321	195.998	142	150			0.35549	1.19602	0.93314	0.5616	0.44237	0.46729
	112	431	286	162	116	103			0.34675	1.24566	0.86145	0.5209	0.34835	0.30029
	95	465	346	148	121	113			0.30063	1.41337	1.09148	0.47588	0.39803	0.35202

## Sheet: Bcl-2
Bcl-2								Bcl-2/β-actin
	Control	Iron overload	L-RES	M-RES	H-RES	DFO			Control	Iron overload	L-RES	M-RES	H-RES	DFO
	444	134	319.002	364	368	389			1.28324	0.38068	0.92733	1.04298	1.14642	1.21184
	452	116	177.998	198.001	366	358			1.39938	0.33526	0.53614	0.63666	1.0991	1.04373
	461	75	231.001	256	256	312			1.45886	0.22796	0.72871	0.82315	0.84211	0.97196

## Sheet: Caspase-3
Caspase-3								Caspase-3/β-actin
	Control	Iron overload	L-RES	M-RES	H-RES	DFO			Control	Iron overload	L-RES	M-RES	H-RES	DFO
	162	442	325.998	234	182	175			0.46821	1.25568	0.94767	0.67049	0.56698	0.54517
	186	488	240.999	284	201	96			0.57585	1.4104	0.7259	0.91318	0.6036	0.27988
	134	442	208	184	98	161			0.42405	1.34347	0.65615	0.59164	0.32237	0.50156

## Sheet: β-actin
β-actin
	Control	Iron overload	L-RES	M-RES	H-RES	DFO
	346	352	344	349	321	321
	323	346	332	311	333	343
	316	329	317	311	304	321
