# Supplementary material for: Resveratrol ameliorates iron overload induced liver fibrosis in mice by regulating iron homeostasis
Source: PeerJ. 2022 Jun 8;10:e13592. doi: 10.7717/peerj.13592 (PMC9188311; doi:10.7717/peerj.13592)
Supplement: Supplemental Information 1 [file peerj-10-13592-s001.zip › Raw data/Fig.9/Fig.9 raw data.xls]

## Sheet: COL-I
COL-I								COL-I/β-actin
	Control	Iron overload	L-RES	M-RES	H-RES	DFO			Control	Iron overload	L-RES	M-RES	H-RES	DFO
	76	350	195	112	122	110			0.21965	0.98295	0.56686	0.32092	0.38006	0.34268
	88	339	176	146	123	121			0.27245	0.97977	0.53012	0.46945	0.36937	0.35277
	72	257	162	123	101	102			0.22785	0.78116	0.51104	0.3955	0.33224	0.31776

## Sheet: α-SMA
α-SMA								α-SMA/β-actin
	Control	Iron overload	L-RES	M-RES	H-RES	DFO			Control	Iron overload	L-RES	M-RES	H-RES	DFO
	75	264	204	183	162	143			0.21676	0.75	0.59302	0.52436	0.50467	0.44548
	91	301	235	195	189	197			0.28173	0.86994	0.70783	0.62701	0.56757	0.57434
	94	354	216	162	152	163			0.29747	1.07599	0.68139	0.5209	0.5	0.50779

## Sheet: β-actin
β-actin
	Control	Iron overload	L-RES	M-RES	H-RES	DFO
	346	352	344	349	321	321
	323	346	332	311	333	343
	316	329	317	311	304	321

## Sheet: Hyp
Hyp
(μg/mg)	Control	Iron overload	L-RES	M-RES	H-RES	DFO
	10.422	24.907	26.326	14.593	10.021	10.021
	8.586	36.574	21.509	18.754	10.758	10.758
	6.744	27.926	22.138	17.38	10.354	10.354
	7.379	26.854	23.697	16.857	10.586	12.315
	10.534	30.569	20.635	18.037	12.357	10.866
	8.806	29.861	22.367	15.485	11.581	10.901
